# Supplementary material for: Phasing single-molecule nano-NOMe-seq reveals chromatin state heterogeneity in the context of transcription and long-range interactions
Source: bioRxiv. 2025 Sep 11:2025.09.08.674887. Originally published 2025 Sep 9. Preprint. [Version 2] doi: 10.1101/2025.09.08.674887 (PMC12439907; doi:10.1101/2025.09.08.674887)
Supplement: Supplement 2 — Table S2. Coverage and read length median for Sox2, Hoxa and Klf1 loci. This table relates to Figures 4–7. [file media-2.xlsx]

## Sheet: Table S2
Locus	Coordinates in mm10	Average Coverage (usable reads)	Median read length
Sox2	chr3:34,632,300-34,782,062	23	9132
Sox2 extended	chr3:34,613,878-35,643,819	23	7132
Hoxa	chr6:50,263,849-52,615,339	31	9713
Klf1	chr8:84,881,351-85,100,532	26	9713
